# Supplementary material for: Culture-Independent Genotyping Improves Surveillance of Neisseria gonorrhoeae, Especially in Oropharyngeal Samples, the Netherlands, 2017 to 2018
Source: Pathogens. 2022 Nov 14;11(11):1344. doi: 10.3390/pathogens11111344 (PMC9697099; doi:10.3390/pathogens11111344)
Supplement: Supplementary file 1 [file pathogens-11-01344-s001.zip]

Archive with 1 entries (1 files):
- pathogens-1837681-supplementary.pdf
